# Supplementary material for: Reduced osteogenic factors and early osteoblast senescence in SOD1(G93A) ALS mouse model
Source: JCI Insight. 2026 Jan 22;11(5):e197475. doi: 10.1172/jci.insight.197475 (PMC13041680; doi:10.1172/jci.insight.197475)
Supplement: Supporting data values [file jciinsight-11-197475-s223.xlsx]

## Sheet: Figure1
Figure 1C
bending stiffness
	WT p45	SOD1 p45	WT p110	SOD1 p110
1	1147.78	1126.61	2587.22	952.24
2	1205.4	1006.66	2557.7	1633.7
3	1370.04	770.28	1489.96	2127.78
4	1859.26	765.58	3076.17	1996.88
5	1671.1	927.86	1854.43	1673.48
6	1056.05	723.24		3018.42
7		729.12
Figure 1D
max. force
	WT p45	SOD1 p45	WT p110	SOD1 p110
1	7.24	8.05	8.7	9.26
2	7.85	6.21	9.55	9.03
3	8.01	6.01	9.24	6.6
4	8.09	5.85	9.9	6.95
5	7.89	5.99	7.82	6.05
6	6.35	5.35		6.65
7		5.32

## Sheet: Figure2
Figure 2B
trabecular tissue mineral density (tbTMD)
	WT p45	SOD p45	WT p110	SOD p110
1	744	713	831	701
2	751	690	762	740
3	719	720	691	752
4	750	683	760	724
5	712	666	841	672
6	701	653	726	606
7	729	645	795	691
8	735	681		647
9				640
Figure 2C
bone volume fraction (BV/TV)
	WT p45	SOD p45	WT p110	SOD p110
1	27	20	24.7	10.6
2	28.6	16.1	21.4	16.4
3	24.8	21.7	27.3187	21.1
4	26.8	21.9	22.2108	14.5
5	23.5	19.3	41.179	19.2
6	23.5	20.8	27.5542	15.2
7	24.4	21	30.6645	21
8	25.4	20.1		20.5
9				9.57794
Figure 2D
trabecular number (TbN)
	WT p45	SOD p45	WT p110	SOD p110
1	4.2151	3.448	3.591	2.14
2	4.3981	2.961	3.42	2.94
3	4.06214	3.697	3.32555	3.86
4	4.07398	3.9331	4.04539	2.659
5	3.86059	3.796	5.97331	3.86
6	3.974	3.567	5.12975	3.11892
7	3.8043	3.678	4.66675	3.6801
8	4.0234	3.5828		4.01
9				1.85074
Figure 2E
cortical tissue mineral density (cTMD)
	WT p45	SOD p45	WT p110	SOD p110
1	1195	1191	1343	1322
2	1187	1205	1332	1327
3	1219	1202	1214.02	1274
4	1265	1132	1289.08	1244
5	1233	1150	1322.37	1281
6	1111	1176	1297.07	1200
7	1100	1204	1306.73	1224
8	1180	1180		1214
9				1335.72
Figure 2F
cortical thickness (cTh)
	WT p45	SOD p45	WT p110	SOD p110
1	0.1948	0.1811	0.2333	0.1816
2	0.17763	0.1746	0.228	0.184
3	0.17132	0.1747	0.2195	0.173
4	0.18551	0.15368	0.19969	0.171
5	0.17674	0.16089	0.21105	0.1804
6	0.18909	0.1678	0.18689	0.1963
7	0.18289	0.17634	0.22387	0.1868
8	0.1854	0.1845		0.1951
9				0.21919
Figure 2G
trabecular thickness (TbTh)
	WT p45	SOD p45	WT p110	SOD p110
1	0.06407	0.05826	0.0688	0.0496
2	0.06507	0.0543	0.06255	0.05571
3	0.06108	0.0589	0.05208	0.05478
4	0.06575	0.05559	0.0549	0.0546
5	0.06084	0.05078	0.06894	0.04956
6	0.06033	0.05556	0.05371	0.04876
7	0.06654	0.0589	0.06571	0.0499595
8	0.06145	0.056		0.05141
9				0.05175

## Sheet: Figure3
Figure 3C
Osteoblast Number (NOb/BPm)
	WT p45	SOD p45	WT p110	SOD p110
1	15	4.1	7.4	2.9
2	12.5	4.8	8	1.6
3	12.1	5	7.7	1.6
4	15.8	5.1	8.5	2.9
5	11.6	8.6	7.1	4.5
6	12.4	8.9	7.7	2
7	11.8	9.8	7.8	1.5
8	14.8	6.8		3
9				4
Osteoblast Surface (ObS/BS)
	WT p45	SOD p45	WT p110	SOD p110
1	24.5	3.8	11	2.7
2	15.6	8	12.3	1.9
3	14.4	5.8	11.6	1.8
4	24.1	6.5	12.6	2.6
5	15.4	10.8	10.9	4
6	12.5	12.8	11.7	2.6
7	14.9	13.5	11.8	2.6
8	15.8	8.8		3.5
9				4.2
Figure 3D
Osteoclast Number (NOc/BPm)
	WT p45	SOD p45	WT p110	SOD p110
1	12	11.8	3.7	5.8
2	6.4	13.6	4.4	4
3	8.5	12.8	4.1	4
4	12.5	11.1	5.2	6.4
5	8.9	12.5	3.8	5.5
6	10.8	13.6	4.2	7.8
7	12.8	14.5	6.6	10.8
8	14.5	12.8		12.5
9				13.4
Osteoclast Surface (OcS/BS)
	WT p45	SOD p45	WT p110	SOD p110
1	20.1	28.6	7.2	11.8
2	14.5	22.1	12.3	9.4
3	15	18.6	9.8	7.6
4	19.7	17.6	12.5	13.9
5	14.2	25.4	8	18.7
6	15.2	20.5	9.9	13.8
7	14.8	18.5	10.8	19.8
8	18.9	16.5		13.9
9				14.8

## Sheet: Figure 4
Figure 4D					Figure 4E
GO Term	"-log10()"	Regulation			Z scores
ossification	38.8547	Down-regulated				WT1	WT2	WT3	WT4	WT5	WT6	SOD1-1	SOD1-2	SOD1-3
bone development	32.5904	Down-regulated			Poc1a	0.704671	1.13668	0.71954	0.351239	0.410954	0.724944	-1.78798	-0.87993	-1.38011
bone morphogenesis	10.2693	Down-regulated			Ltf	0.622734	1.18019	1.05259	0.269902	0.564747	0.188133	-1.95662	-1.02971	-0.89196
regulation of cell-cell adhesion	7.95756	Down-regulated			Zmpste24	0.493881	1.1935	0.991408	0.283375	0.269283	0.794618	-1.65693	-1.10491	-1.26423
regulation of osteoclast differentiation	7.53613	Down-regulated			Tifab	1.319	1.15058	0.948135	0.088051	-0.00776	0.203081	-1.73123	-0.82517	-1.1447
osteoblast differentiation	7.48468	Down-regulated			Lipa	0.217755	0.497073	0.264288	0.87566	0.857089	1.21117	-1.52069	-0.71682	-1.68553
bone mineralization	7.176	Down-regulated			Sfrp4	0.344547	0.090809	-0.28976	0.532236	0.88304	1.70341	-0.91935	-0.38829	-1.95665
positive regulation of ossification	6.18591	Down-regulated			Wrn	0.356268	0.906817	0.595942	0.291013	0.249223	1.14381	-2.30657	-0.89734	-0.33917
positive regulation of bone mineralization	5.80972	Down-regulated			Ptger4	0.379138	0.104573	0.427348	0.947721	0.987173	0.992464	-2.03861	-0.77858	-1.02123
positive regulation of biomineral tissue development	5.29882	Down-regulated			Rap1b	0.628293	0.990269	0.860548	0.443704	0.327604	0.842348	-1.65013	-1.50781	-0.93483
positive regulation of cell adhesion	4.86794	Down-regulated			Sulf2	0.566253	0.028779	0.121229	1.58152	0.32801	1.07544	-1.2045	-0.84163	-1.65508
regulation of ossification	31.8616	Up-regulated			Xylt1	0.940605	0.558281	1.02559	0.872808	0.212749	0.275452	-1.76103	-0.55679	-1.56766
regulation of bone mineralization	19.9915	Up-regulated			Ptprc	0.723053	1.12616	0.807306	0.435187	0.102691	0.617675	-2.09911	-1.08271	-0.63025
regulation of biomineral tissue development	18.8349	Up-regulated			Tgfb1	0.641904	0.812064	0.877148	0.736496	0.441508	0.65896	-1.64751	-1.48008	-1.04049
osteoclast differentiation	17.9756	Up-regulated			Trim45	1.09932	1.91772	0.311266	-0.08528	0.178341	-0.1088	-1.24194	-0.66118	-1.40943
regulation of bone remodeling	16.2377	Up-regulated			Anxa2	0.53226	0.953889	1.20835	0.483376	0.390871	0.518207	-1.46395	-1.54443	-1.07858
regulation of osteoblast differentiation	11.3315	Up-regulated			Smchd1	0.552228	0.856921	0.748507	0.639958	0.018874	1.02839	-2.09913	-0.91045	-0.8353
negative regulation of chondrocyte differentiation	3.9894	Up-regulated			Igf1	0.469254	0.662534	-0.08779	0.611041	1.16345	0.82971	-0.22307	-1.74574	-1.6794
negative regulation of biomineral tissue development	3.93818	Up-regulated			Nab1	0.63878	0.447948	1.06794	0.651945	-0.31169	1.29546	-1.67305	-0.98878	-1.12855
positive regulation of bone resorption	3.90843	Up-regulated			Ebp	0.187614	0.63328	0.789926	0.497477	0.417464	1.32232	-2.01565	-0.79843	-1.03401
negative regulation of cartilage development	3.6677	Up-regulated			Rhoa	0.76535	0.810184	0.638237	0.823827	0.777875	0.287357	-1.86618	-1.12856	-1.10809
					Mmp9	0.554234	0.825176	0.927598	1.32192	0.671916	-0.98915	-1.48813	-0.69169	-1.13188
Figure 4F					Atf2	0.573002	0.569538	0.630928	0.195151	0.468587	1.49939	-1.64993	-0.91233	-1.37434
Gene sets	ES	NES	FDR q-val		Asxl1	0.719842	0.55694	0.788886	0.66047	0.188982	0.949449	-2.15319	-0.66169	-1.04969
OXIDATIVE_PHOSPHORYLATION	0.6	1.97	0		Mapk14	0.914482	1.01388	0.95209	0.009767	-0.06736	1.00289	-1.74469	-1.10951	-0.97156
E2F_TARGETS	-0.67	-2.41	0		Akap13	0.683833	0.716779	0.47797	0.641103	0.05749	1.10715	-2.26889	-0.72266	-0.69278
G2M_CHECKPOINT	-0.61	-2.19	0		Galnt3	0.93663	-0.19311	0.921193	1.69001	0.36895	-0.49974	-0.99383	-1.62518	-0.60492
HALLMARK_COMPLEMENT	-0.58	-2.07	0		Notch2	0.627168	0.797709	0.848418	0.77016	-0.32612	0.770749	-2.28717	-0.64903	-0.55189
IL6_JAK_STAT3_SIGNALING	-0.58	-1.87	0		Slc10a7	1.42572	0.22352	0.210766	0.840938	0.026322	0.68473	-2.23142	-0.69047	-0.49011
					Rara	1.31424	1.08022	0.817271	-0.32071	-0.73389	0.832688	-1.68168	-0.19609	-1.11205
					Lrrk1	0.613304	0.317237	0.212882	1.37324	0.313885	1.00844	-1.86087	-0.81977	-1.15835
					Ppib	0.853067	0.835126	-0.01419	0.873599	1.32428	-0.29868	-1.30315	-0.54606	-1.72399
					Cited2	0.887906	0.538415	1.42572	-0.27934	0.032751	0.737154	-1.72754	-0.10828	-1.50679
					Asxl2	0.252347	0.757798	0.677183	0.793383	0.023629	1.22749	-2.10827	-0.8563	-0.76726
					Bbx	0.481004	0.916127	0.699865	0.542116	0.825501	0.710945	-1.20219	-1.27101	-1.70235
					Pex7	0.529077	0.755045	1.6805	-0.72019	0.210828	0.811465	-0.68995	-0.89572	-1.68106
					Ctc1	0.435348	1.81263	0.804411	0.552356	-0.07892	-0.18571	-1.84959	-0.75356	-0.73697
					Rap1a	0.546701	0.788548	0.829555	-0.23276	0.272405	1.05709	-2.00676	-1.44317	0.188399
					Atg9a	0.243112	0.013755	2.07531	0.770488	0.050969	0.231078	-1.33764	-0.80036	-1.24672
					Clec5a	0.725427	0.941822	0.724668	0.303139	0.177159	1.01226	-2.04105	-0.76573	-1.07769
					Adar	0.613392	0.626228	0.640473	1.04213	0.640567	0.523184	-1.91769	-1.19151	-0.97677
					Mansc1	0.986488	0.644785	1.58221	0.466702	-0.79431	0.417686	-1.25989	-0.56967	-1.474
					Fignl1	0.834336	0.578503	0.529343	0.429654	0.349247	0.887044	-2.34033	-1.03063	-0.23717
					Il18	-0.24565	0.31348	0.565183	1.25876	1.57582	0.114954	-1.51493	-0.96852	-1.09909
					Cat	-0.3309	0.154695	0.113285	1.42246	1.23393	0.984899	-1.10715	-1.40665	-1.06458
					Snd1	0.915253	1.04448	0.800096	0.839107	0.341505	0.019755	-1.56401	-0.81526	-1.58093
					Igfbp5	0.307352	0.474297	0.36405	0.732219	0.559279	0.954673	-0.07448	-0.85882	-2.45858
					Tpm4	0.633201	1.03768	0.924638	0.346649	0.452104	0.675365	-1.19464	-1.84164	-1.03335
					Igf1	0.469254	0.662534	-0.08779	0.611041	1.16345	0.82971	-0.22307	-1.74574	-1.6794
					Cltc	0.508603	0.890739	0.45063	0.698639	0.391834	1.14392	-1.74484	-1.08758	-1.25195
					Notch1	0.535326	0.535327	0.686016	0.722684	0.040003	1.37482	-1.81668	-0.83393	-1.24357
					Id4	0.473984	0.465595	0.4609	1.03054	1.59445	-1.33778	-1.41716	-0.37381	-0.89673
					Dhx9	0.412368	0.953171	0.324043	0.811759	0.453089	0.935841	-2.09281	-1.1001	-0.69736
					Snrnp200	0.44964	1.12317	0.785754	0.603883	0.338725	0.636133	-1.98629	-0.67036	-1.28066
					Dnajc13	0.73387	1.278	0.667381	0.22274	-0.26587	0.948023	-1.55137	-0.34899	-1.68379
					Mapk14	0.914482	1.01388	0.95209	0.009767	-0.06736	1.00289	-1.74469	-1.10951	-0.97156
					Tmem165	0.85344	0.390766	1.0408	0.820269	0.086149	0.828276	-1.69866	-1.37302	-0.94803
					Slc35b2	0.223163	0.154261	0.865735	0.807081	1.63102	0.074925	-0.98997	-1.21926	-1.54695
					H3f3a	0.015523	0.443655	0.634399	1.18982	1.0252	0.093803	-2.07653	-1.26875	-0.05712
					Akt1	0.52282	0.2553	0.880316	1.42345	0.132692	0.644089	-1.72515	-1.36323	-0.77028
					Cebpa	0.660343	-0.23185	1.11203	0.760849	0.890517	0.283844	-1.59171	-0.0723	-1.81172
					Rbmx	0.323054	-0.01512	0.239389	1.39457	0.454978	1.2316	-0.53559	-1.32328	-1.76961
					Tmt1a	0.092123	0.068426	-0.26092	1.63038	0.297153	1.45119	-1.09858	-1.58169	-0.59808
					Fbl	0.63291	0.277813	0.079425	0.944705	0.672013	0.559599	-2.58127	-0.18186	-0.40333
					Tmsb4x	-0.02488	1.80314	0.74212	0.084288	1.16217	-0.91851	-1.35288	-0.90177	-0.59368
					Bcap29	-0.33822	1.18085	1.57371	0.046769	0.678115	0.194736	-0.80532	-0.68912	-1.84153
					Mybbp1a	0.322463	0.51634	0.695733	1.04761	0.607201	0.363918	-2.41682	-0.39507	-0.74137
					Hnrnpu	0.748679	0.542126	0.662873	0.568049	0.11978	0.699151	-2.55716	-0.52279	-0.26071
					Iars1	-0.19599	0.704859	0.509841	0.938047	-0.06369	1.55794	-1.91087	-0.93775	-0.60238
					Fos	-0.61046	-0.72219	-0.62894	-0.65051	-0.56866	-0.67885	0.507605	1.11598	2.23602
					Ptprv	-0.54536	-0.6055	-0.59183	-0.67325	-0.86273	-0.80171	1.6249	0.732558	1.72291
					P2rx5	-1.03593	-0.35226	-0.27283	-1.11291	-0.56204	-0.59954	1.91386	1.24324	0.778409
					Bmp2	-0.92355	-0.89681	-0.68521	-0.44633	-0.74691	-0.45344	1.05396	1.55429	1.544
					Efna2	-0.31106	-1.25561	0.151114	-0.44605	-1.35539	-0.39069	1.70872	1.39245	0.506509
					Oscar	-0.31519	-0.4363	-0.33873	-0.50233	-0.17511	-1.76496	1.55766	1.62815	0.346808
					Junb	-0.36162	-1.10914	-0.8838	-0.49499	-0.23359	-0.39091	-0.10227	1.78106	1.79525
					Tcta	-0.2221	-0.70724	-0.64621	-0.19461	-1.17655	-0.46815	2.07574	1.43972	-0.10058
					Ccn4	-0.39542	-0.42178	-0.50663	-0.11955	-0.48852	-1.75401	1.7068	1.31203	0.667075
					Farp2	-0.10006	-0.83213	-0.54308	0.006299	-0.56075	-1.49833	2.02081	1.08798	0.419259
					Acp5	-0.45724	-0.13711	-0.53922	0.029635	-0.01842	-2.11068	1.23412	1.5016	0.497315
					Epha2	-1.00153	-0.94759	-0.29265	0.681074	-0.43197	-1.07799	1.81653	1.37361	-0.11947
					Tmem64	-0.47589	-0.1453	-0.60349	-0.83388	-0.5119	-0.32007	2.68696	-0.10784	0.311405
					Fam20c	-0.30768	-0.8701	-0.48117	0.332392	0.266503	-1.93591	1.33597	1.47222	0.187761
					Nfix	-0.4742	-0.29529	-0.13626	-0.75531	-0.80974	-0.35086	2.43868	0.997588	-0.61461
					Sh3pxd2a	-0.29392	-0.06417	-0.37608	-0.15384	-0.75255	-1.72218	2.09319	0.746246	0.523306
					Ihh	-0.34944	-0.71108	-0.56626	0.116748	-0.49022	-1.32606	0.323247	2.34579	0.65727
					Nox4	-0.37756	-0.60507	-0.22527	-0.6057	-0.38824	-0.33191	2.71809	0.359393	-0.54373
					Pth1r	-0.30313	-0.8455	-0.56891	0.130331	-0.36359	-1.40286	0.88889	2.21338	0.251387
					Acp5	-0.45724	-0.13711	-0.53922	0.029635	-0.01842	-2.11068	1.23412	1.5016	0.497315
					Trpm4	-0.70603	-0.78093	-0.52228	-0.69551	-0.5752	-0.77012	1.95488	1.35966	0.735528
					Sost	-0.40459	-0.78239	-0.70948	-0.57269	-0.53407	-0.18134	0.904533	2.49229	-0.21226
					Sox9	-0.53687	-0.83343	-1.08759	-0.06981	-0.42879	-0.97258	0.827645	1.87105	1.23038
					Acvr2b	-0.17506	-0.74754	0.074865	-0.92201	-1.007	-0.25471	2.47175	0.603673	-0.04396
					Ltbp3	-0.4895	-0.66982	-0.73703	-0.264	-0.65218	-0.87856	1.84762	1.75502	0.08845
					Dkk1	-0.33377	-0.68703	-0.92369	-0.12793	-0.64016	-0.62707	0.865028	2.44848	0.026133
					Bmp3	-0.33002	-0.6092	-0.87505	-0.43573	-0.47847	-1.18124	2.05322	0.95233	0.904155
					Gdf10	-0.42292	-1.43914	-1.20378	0.482041	-0.36051	-0.64981	1.36595	1.40405	0.824122
					Lrp4	-0.48708	-0.8397	-0.90886	-0.12868	-0.38452	-0.97463	1.42602	1.99862	0.298822
					Mdk	0.014621	-0.5403	-0.3648	-1.11821	-0.69826	-1.05675	1.82066	0.462809	1.48023
					Mepe	-0.13006	-0.66619	-0.60999	-0.56195	-0.43869	-0.23209	0.699386	2.58765	-0.64808
					Mgp	-0.64042	-0.83017	-0.81585	-0.20259	0.069475	-1.15134	1.09636	2.13168	0.342848
					Kremen1	-0.66817	-0.2867	-0.16242	-1.01665	-0.8681	-0.56012	2.32882	0.899599	0.333759
					Fap	-0.45005	-0.72448	-0.54279	-0.51192	-0.58875	-1.14305	2.01823	1.19743	0.745376
					Mef2c	-0.32597	-0.05968	-0.25173	-1.23364	-0.73851	-0.43147	2.50002	0.567912	-0.02693
					Smad6	-0.74007	-1.31769	-0.84598	0.440344	0.229207	-1.01077	1.46518	1.59758	0.1822
					Vdr	-0.767	-1.33501	-0.79892	0.092079	-0.56806	-0.4313	1.61085	1.58085	0.616516
					Smad3	-0.43293	-0.8836	-0.83837	-0.40917	-0.21377	-0.66959	2.46565	0.721248	0.260528
					P2ry2	-0.69014	0.111726	0.322272	-0.83613	-0.80876	-1.01294	2.33313	0.74644	-0.1656

## Sheet: Figure 5
Figure 5D						Figure 5E
GO Term	"-log10()"	Regulation				Z scores
Negative regulation of apoptotic process	8.19586	up-regulated					WT1	WT2	WT3	SOD1-1	SOD1-2	SOD1-3	SOD1-4	SOD1-5	SOD1-6
Response to BMP	5.23807	up-regulated				Hipk2	-1.06306	-0.689363	-1.10651	0.873485	-0.674517	0.400553	-0.674517	1.59539	1.33854
Negative regulation of osteoblast differentiation	3.46344	up-regulated				Bmper	-1.34517	-1.10459	-1.29819	1.14034	-0.132416	0.84133	-0.132416	0.716248	1.31486
Negative regulation of cartilage development	2.00349	up-regulated				Skil	-1.07906	-0.861715	-1.10309	0.133446	-0.412923	1.47269	-0.412923	1.75898	0.504591
SMAD protein signal transduction	1.78252	up-regulated				Tob1	-0.977663	-1.15995	-1.13936	1.27278	-0.525959	0.982632	-0.525959	0.799986	1.27349
cAMP-mediated signaling	1.60555	up-regulated				Nog	-0.875158	-0.866654	-0.737422	0.252443	-0.619665	1.59163	-0.619665	1.8905	-0.0160063
ERBB2-EGFR signaling pathway	1.50724	up-regulated				Tbx20	-0.815154	-0.815154	-0.815154	1.50192	-0.815154	1.17641	-0.815154	1.42725	-0.029804
Positive regulation of programmed cell death	6.11691	down-regulated				Htra1	-1.15644	-0.960593	-0.980453	0.826167	-0.611427	1.34399	-0.611427	1.41453	0.735645
Regulation of bone remodeling	3.71897	down-regulated				Msx2	-1.04433	-1.05086	-1.05199	1.2675	-0.617489	0.884991	-0.617489	0.941156	1.28851
Negative regulation of TNF production	3.58503	down-regulated				Sulf1	-1.29831	-1.20906	-1.28122	0.0834929	0.436438	1.16953	0.436438	1.56382	0.0988789
Negative regulation of osteoclast differentiation	2.6038	down-regulated				Grem1	-1.25669	-1.25746	-1.25721	1.00564	0.908315	-0.149226	0.908315	-0.148035	1.24635
Positive regulation of interleukin-8 production	1.50724	down-regulated				Crim1	-1.02416	-1.00426	-1.02397	1.14488	-0.684995	0.88826	-0.684995	1.16616	1.22308
Mitotic cell cycle process	2.30627	down-regulated				Lrp2	-0.585739	-0.582855	-0.57273	1.8522	-0.493669	-0.49196	-0.493669	-0.518451	1.88687
Cell division	1.84771	down-regulated				Hes1	-1.20589	-1.23913	-1.01853	1.04807	-0.372123	1.14337	-0.372123	1.36696	0.649391
Positive regulation of bone mineralization	1.64589	down-regulated				Eng	-0.804233	-0.764027	-0.777268	1.64313	-0.904331	0.477703	-0.904331	0.49979	1.53357
Ossification	1.60555	down-regulated				Nbl1	-1.11188	-1.02975	-1.0513	0.78581	-0.549366	1.45506	-0.549366	1.30549	0.745302
						Gata6	-0.75283	-0.774582	-0.75764	1.70169	-0.286141	-0.373252	-0.286141	-0.43798	1.96688
Figure 5F						Tmem53	-1.16865	-0.996557	-0.864037	1.19736	-0.685077	1.16692	-0.685077	0.805822	1.2293
Gene sets	ES	NES	FDR q-val			Dlx1	-1.35655	-1.36145	-1.28041	0.46302	1.20538	0.140378	1.20538	0.346562	0.637704
UNFOLDED_PROTEIN_RESPONSE	0.48	1.47	0.065			Fstl3	-1.45468	-1.33118	-1.1637	1.22541	0.0803033	0.757198	0.0803033	0.764753	1.0416
IL6_JAK_STAT3_SIGNALING	-0.67	-1.69	0.002			Smad7	-1.02152	-1.06404	-1.05014	1.23792	-0.627459	0.814862	-0.627459	1.11951	1.21833
E2F_TARGETS	-0.6	-1.63	0.002			Twsg1	-1.39572	-1.19429	-1.4441	0.14693	0.609299	1.07548	0.609299	1.21517	0.377923
KRAS_SIGNALING_UP	-0.57	-1.56	0.007			Rbpms2	-1.2804	-1.21521	-1.24316	1.36169	-0.114849	0.59035	-0.114849	0.812848	1.20357
COMPLEMENT	-0.56	-1.54	0.009			Grem2	-0.911247	-0.843105	-0.900615	1.30267	-0.861699	0.689262	-0.861699	0.925747	1.46069
G2M_CHECKPOINT	-0.49	-1.35	0.1			Ilk	-1.42946	-1.54658	-0.766364	1.42584	-0.0454943	0.737664	-0.0454943	0.865153	0.804742
						Gdf5	-0.685032	-0.69693	-0.65773	-0.202189	-0.642939	1.78163	-0.642939	1.88452	-0.138394
						Smurf2	-0.945923	-0.930413	-0.975364	0.773457	-0.756926	1.29159	-0.756926	1.48919	0.811319
						Itga3	-0.789388	-0.737858	-0.689071	0.393857	-0.937436	1.23367	-0.937436	1.89823	0.565442
						Smurf1	-1.21409	-1.03271	-1.11585	0.765024	-0.426796	1.03589	-0.426796	1.57836	0.836959
						Magi2	-1.28211	-1.10582	-1.13848	0.85206	-0.323031	1.23823	-0.323031	1.35853	0.723657
						Hipk2	-1.06306	-0.689363	-1.10651	0.873485	-0.674517	0.400553	-0.674517	1.59539	1.33854
						Bmper	-1.34517	-1.10459	-1.29819	1.14034	-0.132416	0.84133	-0.132416	0.716248	1.31486
						Wwtr1	-1.10248	-1.07608	-1.1047	1.16087	-0.548425	1.03627	-0.548425	1.10791	1.07505
						Smad9	-1.21606	-1.13557	-1.30619	0.0174737	0.353497	1.50334	0.353497	1.41957	0.0104342
						Inhba	-1.31079	-1.34056	-1.36017	1.13173	0.144345	0.6608	0.144345	0.886151	1.04415
						Smad7	-1.02152	-1.06404	-1.05014	1.23792	-0.627459	0.814862	-0.627459	1.11951	1.21833
						Smad3	-0.983199	-0.828144	-0.903129	1.46694	-0.816346	0.607565	-0.816346	0.917843	1.35481
						Tob1	-0.977663	-1.15995	-1.13936	1.27278	-0.525959	0.982632	-0.525959	0.799986	1.27349
						Nog	-0.875158	-0.866654	-0.737422	0.252443	-0.619665	1.59163	-0.619665	1.8905	-0.0160063
						Ipo7	-1.04577	-1.05449	-1.05538	1.31846	-0.589738	0.719816	-0.589738	0.935386	1.36146
						Hand2	-0.766334	-0.768958	-0.746218	1.75947	0.181442	-0.752383	0.181442	-0.793527	1.70507
						Noct	-0.961435	-0.937828	-0.946905	1.60634	-0.615491	0.406952	-0.615491	0.454805	1.60905
						Grem1	-1.25669	-1.25746	-1.25721	1.00564	0.908315	-0.149226	0.908315	-0.148035	1.24635
						Crim1	-1.02416	-1.00426	-1.02397	1.14488	-0.684995	0.88826	-0.684995	1.16616	1.22308
						Fgfr1	-1.41242	-1.23253	-1.36684	0.876464	0.155081	0.812313	0.155081	1.24703	0.765817
						Lrp5	-1.32912	-1.03866	-1.25671	0.852027	-0.249847	1.04722	-0.249847	1.38876	0.83617
						Rorb	-1.25487	-1.07532	-0.961243	0.87267	0.903955	0.0936588	0.903955	-0.926028	1.44322
						Tmem53	-1.16865	-0.996557	-0.864037	1.19736	-0.685077	1.16692	-0.685077	0.805822	1.2293
						Cdk6	-1.09197	-1.05909	-1.07822	1.13411	-0.530204	0.582491	-0.530204	1.3988	1.17429
						Twsg1	-1.39572	-1.19429	-1.4441	0.14693	0.609299	1.07548	0.609299	1.21517	0.377923
						Smad3	-0.983199	-0.828144	-0.903129	1.46694	-0.816346	0.607565	-0.816346	0.917843	1.35481
						Erfe	-0.450136	-0.770594	-0.83235	-0.334475	-0.387522	1.43652	-0.387522	2.19444	-0.468366
						Mis18bp1	0.958976	1.43567	1.03689	-1.25515	0.3797	-0.756936	0.3797	-0.830909	-1.34795
						Incenp	1.27327	1.35958	1.31177	-1.05172	-0.0312357	-0.891638	-0.0312357	-0.853033	-1.08575
						Ncapg2	1.55927	1.52147	0.881511	-0.984924	-0.12817	-0.862886	-0.12817	-0.890572	-0.967531
						Zbtb16	0.854208	2.25762	0.371603	-0.78233	-0.73186	0.0967441	-0.73186	-0.19123	-1.14289
						Cdk2	1.42365	1.07991	1.00729	-1.25773	0.351857	-0.868744	0.351857	-0.925419	-1.16267
						Notch1	1.00681	1.66331	0.814888	-1.17161	0.305946	-1.01738	0.305946	-0.688724	-1.21919
						Trp63	1.69755	1.36301	1.12431	-0.635363	-0.562553	-0.826332	-0.562553	-0.805507	-0.792566
						Pmf1	1.34236	1.09524	1.39045	-1.0548	0.0737691	-0.899946	0.0737691	-0.798425	-1.22242
						Cables1	1.07885	1.29301	1.56785	-1.00732	-0.0484719	-0.950523	-0.0484719	-0.884521	-1.0004
						Cdk20	1.4416	1.18869	1.43442	-1.26616	-0.447957	-0.461531	-0.447957	-0.408016	-1.03309
						Akna	1.42292	1.59978	1.19562	-0.774156	-0.686157	-0.657176	-0.686157	-0.626716	-0.787963
						Nusap1	0.981163	0.949263	1.36401	-1.23921	0.504566	-0.833847	0.504566	-0.960318	-1.27019
						Shcbp1l	1.51045	1.22815	1.00866	-0.924159	-0.96732	-0.571572	-0.96732	-0.89682	0.579926
						Timeless	1.02302	1.19925	0.974711	-1.16926	0.600019	-1.03758	0.600019	-1.05666	-1.13352
						Iqgap2	1.52284	1.59116	1.09406	-0.67674	-0.706567	-0.706562	-0.706567	-0.715134	-0.696492
						Cenps	1.26571	0.874595	1.28403	-1.34207	0.385861	-0.685656	0.385861	-1.26366	-0.904674
						Trim36	1.59457	1.3938	1.23754	-0.721485	-0.731909	-0.636336	-0.731909	-0.714883	-0.68939
						Dynlt1f	1.42943	0.471485	1.1433	-1.1423	0.627618	-0.966525	0.627618	-1.11799	-1.07264
						Dynlt1c	1.8595	1.03125	1.1636	-1.02429	-0.344496	-0.713556	-0.344496	-0.862444	-0.765062
						Dynlt1a	1.37146	1.0917	1.65479	-0.820607	-0.340531	-0.897345	-0.340531	-0.837081	-0.881864
						Ralb	1.35834	1.21532	1.36287	-0.791929	-0.0367027	-1.13767	-0.0367027	-1.08321	-0.850307
						Vrk1	1.6102	1.18833	1.21472	-1.09369	-0.187117	-0.670599	-0.187117	-0.785114	-1.08962
						Rbbp8	1.32235	1.16512	1.54462	-0.821859	-0.169787	-0.939627	-0.169787	-1.08296	-0.848068
						Rgs14	1.69867	1.33549	1.17432	-0.704068	-0.704068	-0.696919	-0.704068	-0.695287	-0.704068
						Mef2c	1.45273	1.64892	1.07783	-0.860585	-0.524921	-0.735674	-0.524921	-0.752974	-0.780407
						Prickle1	0.757711	1.38184	1.44669	-1.40275	0.116199	-0.498789	0.116199	-0.544818	-1.37228
						Bmp3	1.01302	2.23331	0.659767	-0.58989	-0.689806	-0.661179	-0.689806	-0.619481	-0.65594
						Sema4d	1.53566	1.59266	1.07562	-0.688645	-0.726061	-0.704566	-0.726061	-0.692339	-0.666269
						Phex	1.92864	1.33642	0.27491	-1.33408	-0.08895	-0.613662	-0.08895	-0.356131	-1.05819
						Sfrp1	1.68429	1.15972	1.32456	-0.812615	-0.458464	-0.810508	-0.458464	-0.821154	-0.807361
						Zbtb16	0.854208	2.25762	0.371603	-0.78233	-0.73186	0.0967441	-0.73186	-0.19123	-1.14289
						Clec5a	1.33884	1.31509	1.57868	-0.701414	-0.706238	-0.706238	-0.706238	-0.706238	-0.706238
						Sirt7	1.71767	1.24768	1.14631	-0.660812	-0.958877	-0.592676	-0.958877	-0.70456	-0.235864
						Fgr	2.27013	0.761401	0.80242	-0.759065	-0.398847	-0.759065	-0.398847	-0.759065	-0.759065
						Fzd9	0.675432	1.85122	0.936494	-0.675967	0.260073	-1.08299	0.260073	-1.13245	-1.09188
						Asgr2	1.39046	0.893145	1.84973	-0.688889	-0.688889	-0.688889	-0.688889	-0.688889	-0.688889
						Tcf7l2	1.44828	1.01635	1.53538	-0.810921	-0.142682	-1.00801	-0.142682	-0.968391	-0.927324
						Igfbp3	1.29611	1.4067	1.35835	-0.870653	-1.07481	-0.18735	-1.07481	-0.307691	-0.545849
						Ucma	1.07299	1.46774	1.5665	-1.05133	-0.340851	-0.917407	-0.340851	-0.722335	-0.734466
						Notch1	1.00681	1.66331	0.814888	-1.17161	0.305946	-1.01738	0.305946	-0.688724	-1.21919
						Tcirg1	1.76907	1.30045	1.08936	-0.825577	-0.535206	-0.869984	-0.535206	-0.622064	-0.770846
						Myoc	1.64111	1.25392	1.153	-0.272536	-0.915309	-0.897163	-0.915309	-0.912076	-0.135637
						Ibsp	1.0416	1.65018	1.50288	-0.715971	-0.698709	-0.694884	-0.698709	-0.678871	-0.707518
						H3f3b	1.10696	1.18431	1.404	-1.07117	0.224528	-0.971316	0.224528	-1.0394	-1.06244
						H3f3a	1.34992	1.18991	1.42634	-0.919564	-0.0588759	-0.886176	-0.0588759	-1.06182	-0.980861
						Igf2	1.72158	1.54021	0.770101	-0.966443	-0.650605	-0.881071	-0.650605	-0.192599	-0.690569
						Igfbp2	1.31009	1.22142	1.56265	-0.459057	-0.460074	-1.10089	-0.460074	-1.12429	-0.489774
						Rassf2	1.48438	1.46625	1.25386	-0.838149	-0.49729	-0.781667	-0.49729	-0.76168	-0.828423
						Rsad2	1.58329	1.36036	1.1014	-0.917461	-0.238804	-0.8569	-0.238804	-0.639769	-1.15332
						Igf1	1.21305	1.24488	1.02963	-0.923708	0.387888	-1.1935	0.387888	-1.20929	-0.936841
						Igfbp5	1.17123	1.78483	1.22484	-0.803118	-0.675618	-0.636541	-0.675618	-0.613689	-0.776313
						Gfra4	1.2568	1.52118	1.44513	-0.623677	-0.808443	-0.633718	-0.808443	-0.601512	-0.747325
						Col11a2	0.637272	2.20501	1.07166	-0.612601	-0.696638	-0.740074	-0.696638	-0.64585	-0.522143
						Col13a1	1.55742	0.951978	1.06656	0.785389	-1.05183	-0.788647	-1.05183	-0.728558	-0.740479
						Mapk14	1.49432	1.41809	1.31919	-0.744567	-0.697811	-0.653179	-0.697811	-0.603813	-0.834424

## Sheet: Figure 6
Figure 6A
Eda2r Expression normalized counts bulk bone				Eda2r Expression normalized counts osteoblast cell culture
	WT	SOD1			WT	SOD1
1	144.769	313.746		1	659.945	1837.15
2	166.299	251.802		2	558.985	2492.7
3	183.35	228.349		3	526.226	1667
4	156.081			4		2531.23
5	137.782			5		1767.69
6	182.155			6		2055.98
Figure 6B
# Organism: M. musculus
# Application version: 3.6.0
# Database version: 13 August 2021 00:00:00
# Network generated on: 20 March 2025
# Author: GeneMANIA (genemania.org)
# Notes: Network weight reflects the data source relevance for predicting the function of interest
Entity 1	Entity 2	Weight	Network group	Network
Tnfrsf11a	C1qb	0.0106873	Co-expression	Lattin-Sweet-2008
Tnfrsf22	Tnfrsf23	0.0153073	Co-expression	Lattin-Sweet-2008
Tnfrsf8	Cd40	0.00858669	Co-expression	Lattin-Sweet-2008
Acan	Eda2r	0.0164105	Co-expression	Lattin-Sweet-2008
Xiap	Tnfrsf11a	0.0127435	Co-expression	Lattin-Sweet-2008
Tnfrsf22	Tnfrsf23	0.00947125	Co-expression	Thorrez-Schuit-2008
Tnfrsf9	Tnfrsf23	0.0110391	Co-expression	Thorrez-Schuit-2008
Pdlim3	Eda2r	0.0127803	Co-expression	Thorrez-Schuit-2008
Tnfrsf19	Edar	0.0124266	Co-expression	Andrechek-Nevins-2009
Tnfrsf22	Tnfrsf23	0.0242697	Co-expression	Andrechek-Nevins-2009
Sema3b	Edar	0.0136528	Co-expression	Andrechek-Nevins-2009
Sema3b	Tnfrsf19	0.0191993	Co-expression	Andrechek-Nevins-2009
Tnfrsf22	Tnfrsf23	0.0128813	Co-expression	Hollern-Andrechek-2018
Sema3b	Tnfrsf19	0.0174037	Co-expression	Hollern-Andrechek-2018
Tnfrsf22	Tnfrsf23	0.0123284	Co-expression	Qu-Jakobs-2013
Tnfrsf9	Tnfrsf23	0.0094911	Co-expression	Qu-Jakobs-2013
Tnfrsf22	Tnfrsf23	0.00911038	Co-expression	Gallardo-Castrillon-2007
Tnfrsf9	Tnfrsf23	0.0137258	Co-expression	Gallardo-Castrillon-2007
Pdlim3	Eda2r	0.0126269	Co-expression	Gallardo-Castrillon-2007
Tnfrsf22	Tnfrsf23	0.0166045	Co-expression	Zhu-Green-2011
Sema3b	Tnfrsf19	0.0191574	Co-expression	Zhu-Green-2011
Cd40	C1qb	0.00679447	Co-expression	Le Bouter-Galizzi-2010
Pdlim3	Tnfrsf19	0.0132071	Co-expression	Le Bouter-Galizzi-2010
Cd27	Tnfrsf19	0.0127229	Co-expression	Jacobs-Benoist-2010
Acan	Tnfrsf19	0.0141628	Co-expression	Tarnavski-Izumo-2004
Cd40	Tnfrsf19	0.0185701	Co-expression	Boivin-Vidal-2012
Pdlim3	Tnfrsf23	0.01157	Co-expression	Schmelzer-Higuchi-2010
Mknk2	Eda2r	0.0138288	Co-expression	Schmelzer-Higuchi-2010
Cd27	Tnfrsf9	0.0110836	Co-expression	Schmelzer-Higuchi-2010
Tnfrsf11a	Traf6	0.012127	Co-expression	Anderson-Neville-2007
Tnfrsf22	Tnfrsf23	0.0143951	Co-localization	Su-Hogenesch-2004
Sema3b	Eda2r	0.043769	Co-localization	Su-Hogenesch-2004
Mknk2	Eda2r	0.0195193	Co-localization	Zhang-Hughes-2004
Tnfrsf9	Tnfrsf23	0.014484	Co-localization	Siddiqui-Marra-2005
Mknk2	Tnfrsf22	0.00872724	Co-localization	Siddiqui-Marra-2005
Sema3b	Eda2r	0.0111061	Other	Phenotype-MGI
Tnfrsf9	Cd40	0.0170207	Other	Phenotype-MGI
Tnfrsf8	Cd40	0.0170207	Other	Phenotype-MGI
Pdlim3	Eda2r	0.0111061	Other	Phenotype-MGI
Mknk2	Eda2r	0.0111061	Other	Phenotype-MGI
Acan	Eda2r	0.0111061	Other	Phenotype-MGI
Xiap	Eda2r	0.0111061	Other	Phenotype-MGI
Gpr82	Eda2r	0.0111061	Other	Phenotype-MGI
Ltbr	Cd40	0.00857951	Other	Phenotype-MGI
Ltbr	Tnfrsf9	0.0170207	Other	Phenotype-MGI
Ltbr	Tnfrsf8	0.0170207	Other	Phenotype-MGI
Tnfrsf23	Tnfrsf26	0.0117929	Other	Conservation profile-Phylogeny
Tnfrsf22	Tnfrsf26	0.0121138	Other	Conservation profile-Phylogeny
Tnfrsf22	Tnfrsf23	0.0118783	Other	Conservation profile-Phylogeny
Tnfrsf11a	Traf6	0.447214	Physical Interactions	IREF-mppi
Cd40	Traf6	0.350037	Physical Interactions	IREF-matrixdb
Traf6	Eda2r	0.153918	Physical Interactions	BIOGRID-SMALL-SCALE-STUDIES
Tnfrsf19	Traf6	0.0296982	Physical Interactions	BIOGRID-SMALL-SCALE-STUDIES
Tnfrsf11a	Traf6	0.0393359	Physical Interactions	BIOGRID-SMALL-SCALE-STUDIES
Cd40	Traf6	0.0105865	Physical Interactions	BIOGRID-SMALL-SCALE-STUDIES
Tnfrsf11a	Traf6	0.176056	Physical Interactions	IREF-bind-translation
Cd40	Traf6	0.176056	Physical Interactions	IREF-bind-translation
Traf6	Eda2r	0.166484	Physical Interactions	IREF-biogrid
Tnfrsf19	Traf6	0.166484	Physical Interactions	IREF-biogrid
Tnfrsf11a	Traf6	0.0868976	Physical Interactions	IREF-biogrid
Tnfrsf11a	Traf6	0.0320925	Physical Interactions	IREF-intact
Cd40	Traf6	0.124475	Physical Interactions	IREF-intact
Edar	Eda2r	0.152106	Predicted	PPI-OPHID
Tnfrsf19	Eda2r	0.0150764	Predicted	PPI-OPHID
Tnfrsf19	Edar	0.0150752	Predicted	PPI-OPHID
Tnfrsf11a	Eda2r	0.0125781	Predicted	PPI-OPHID
Tnfrsf11a	Edar	0.0125769	Predicted	PPI-OPHID
Tnfrsf11a	Traf6	0.00567767	Predicted	PPI-OPHID
Tnfrsf11a	Tnfrsf19	0.0369966	Predicted	PPI-OPHID
Cd40	Eda2r	0.0127718	Predicted	PPI-OPHID
Cd40	Edar	0.012772	Predicted	PPI-OPHID
Cd40	Traf6	0.00448255	Predicted	PPI-OPHID
Cd40	Tnfrsf19	0.0376157	Predicted	PPI-OPHID
Cd40	Tnfrsf11a	0.03147	Predicted	PPI-OPHID
Tnfrsf14	Tnfrsf19	0.020435	Predicted	PPI-OPHID
Tnfrsf14	Tnfrsf11a	0.0170899	Predicted	PPI-OPHID
Tnfrsf14	Cd40	0.0173724	Predicted	PPI-OPHID
Tnfrsf9	Tnfrsf19	0.0335579	Predicted	PPI-OPHID
Tnfrsf9	Tnfrsf11a	0.0280644	Predicted	PPI-OPHID
Tnfrsf9	Cd40	0.0285281	Predicted	PPI-OPHID
Tnfrsf9	Tnfrsf14	0.02839	Predicted	PPI-OPHID
Tnfrsf8	Tnfrsf19	0.0419784	Predicted	PPI-OPHID
Tnfrsf8	Tnfrsf11a	0.0351165	Predicted	PPI-OPHID
Tnfrsf8	Cd40	0.0357026	Predicted	PPI-OPHID
Tnfrsf8	Tnfrsf14	0.0228114	Predicted	PPI-OPHID
Tnfrsf8	Tnfrsf9	0.0374589	Predicted	PPI-OPHID
Cd27	Tnfrsf19	0.0450455	Predicted	PPI-OPHID
Cd27	Tnfrsf11a	0.0376761	Predicted	PPI-OPHID
Cd27	Cd40	0.0383016	Predicted	PPI-OPHID
Cd27	Tnfrsf14	0.0206382	Predicted	PPI-OPHID
Cd27	Tnfrsf9	0.0339218	Predicted	PPI-OPHID
Cd27	Tnfrsf8	0.050277	Predicted	PPI-OPHID
Xiap	Eda2r	0.00965001	Predicted	PPI-OPHID
Xiap	Edar	0.00965019	Predicted	PPI-OPHID
Xiap	Traf6	0.00555745	Predicted	PPI-OPHID
Xiap	Tnfrsf11a	0.013214	Predicted	PPI-OPHID
Ltbr	Tnfrsf19	0.0252111	Predicted	PPI-OPHID
Ltbr	Tnfrsf11a	0.0210864	Predicted	PPI-OPHID
Ltbr	Cd40	0.0214365	Predicted	PPI-OPHID
Ltbr	Tnfrsf14	0.0375404	Predicted	PPI-OPHID
Ltbr	Tnfrsf9	0.0189758	Predicted	PPI-OPHID
Ltbr	Tnfrsf8	0.0281383	Predicted	PPI-OPHID
Ltbr	Cd27	0.0386972	Predicted	PPI-OPHID
Ltbr	Xiap	0.00778301	Predicted	PPI-OPHID
Edar	Eda2r	0.045899	Predicted	Kim-Marcotte-2008
Tnfrsf26	Eda2r	0.0675591	Predicted	Kim-Marcotte-2008
Tnfrsf19	Eda2r	0.0605063	Predicted	Kim-Marcotte-2008
Tnfrsf19	Traf6	0.00738119	Predicted	Kim-Marcotte-2008
Tnfrsf19	Tnfrsf26	0.0530397	Predicted	Kim-Marcotte-2008
Tnfrsf11a	Eda2r	0.0570567	Predicted	Kim-Marcotte-2008
Tnfrsf11a	Traf6	0.00822063	Predicted	Kim-Marcotte-2008
Tnfrsf11a	Tnfrsf26	0.0494534	Predicted	Kim-Marcotte-2008
Tnfrsf11a	Tnfrsf19	0.0475063	Predicted	Kim-Marcotte-2008
Tnfrsf23	Eda2r	0.0688915	Predicted	Kim-Marcotte-2008
Tnfrsf23	Tnfrsf26	0.0732782	Predicted	Kim-Marcotte-2008
Tnfrsf23	Tnfrsf19	0.0541187	Predicted	Kim-Marcotte-2008
Tnfrsf23	Tnfrsf11a	0.0515352	Predicted	Kim-Marcotte-2008
Cd40	Eda2r	0.0511672	Predicted	Kim-Marcotte-2008
Cd40	Edar	0.0235203	Predicted	Kim-Marcotte-2008
Cd40	Traf6	0.00874028	Predicted	Kim-Marcotte-2008
Cd40	Tnfrsf26	0.0449442	Predicted	Kim-Marcotte-2008
Cd40	Tnfrsf19	0.0424287	Predicted	Kim-Marcotte-2008
Cd40	Tnfrsf11a	0.0397714	Predicted	Kim-Marcotte-2008
Cd40	Tnfrsf23	0.0453747	Predicted	Kim-Marcotte-2008
Tnfrsf22	Eda2r	0.0692752	Predicted	Kim-Marcotte-2008
Tnfrsf22	Tnfrsf26	0.0730542	Predicted	Kim-Marcotte-2008
Tnfrsf22	Tnfrsf19	0.0564567	Predicted	Kim-Marcotte-2008
Tnfrsf22	Tnfrsf11a	0.0521326	Predicted	Kim-Marcotte-2008
Tnfrsf22	Tnfrsf23	0.0816412	Predicted	Kim-Marcotte-2008
Tnfrsf22	Cd40	0.045302	Predicted	Kim-Marcotte-2008
Tnfrsf14	Eda2r	0.0470814	Predicted	Kim-Marcotte-2008
Tnfrsf14	Tnfrsf26	0.0496074	Predicted	Kim-Marcotte-2008
Tnfrsf14	Tnfrsf19	0.0470824	Predicted	Kim-Marcotte-2008
Tnfrsf14	Tnfrsf11a	0.0435675	Predicted	Kim-Marcotte-2008
Tnfrsf14	Tnfrsf23	0.0504071	Predicted	Kim-Marcotte-2008
Tnfrsf14	Cd40	0.0404425	Predicted	Kim-Marcotte-2008
Tnfrsf14	Tnfrsf22	0.0513963	Predicted	Kim-Marcotte-2008
Tnfrsf9	Eda2r	0.0462507	Predicted	Kim-Marcotte-2008
Tnfrsf9	Tnfrsf26	0.0471639	Predicted	Kim-Marcotte-2008
Tnfrsf9	Tnfrsf19	0.0442802	Predicted	Kim-Marcotte-2008
Tnfrsf9	Tnfrsf11a	0.042053	Predicted	Kim-Marcotte-2008
Tnfrsf9	Tnfrsf23	0.0508904	Predicted	Kim-Marcotte-2008
Tnfrsf9	Cd40	0.038193	Predicted	Kim-Marcotte-2008
Tnfrsf9	Tnfrsf22	0.0497744	Predicted	Kim-Marcotte-2008
Tnfrsf9	Tnfrsf14	0.0418521	Predicted	Kim-Marcotte-2008
Tnfrsf8	Eda2r	0.0470138	Predicted	Kim-Marcotte-2008
Tnfrsf8	Tnfrsf26	0.0532062	Predicted	Kim-Marcotte-2008
Tnfrsf8	Tnfrsf19	0.0501928	Predicted	Kim-Marcotte-2008
Tnfrsf8	Tnfrsf11a	0.0466296	Predicted	Kim-Marcotte-2008
Tnfrsf8	Tnfrsf23	0.050485	Predicted	Kim-Marcotte-2008
Tnfrsf8	Cd40	0.0433147	Predicted	Kim-Marcotte-2008
Tnfrsf8	Tnfrsf22	0.05182	Predicted	Kim-Marcotte-2008
Tnfrsf8	Tnfrsf14	0.047552	Predicted	Kim-Marcotte-2008
Tnfrsf8	Tnfrsf9	0.0451093	Predicted	Kim-Marcotte-2008
Cd27	Eda2r	0.052712	Predicted	Kim-Marcotte-2008
Cd27	Tnfrsf26	0.0531443	Predicted	Kim-Marcotte-2008
Cd27	Tnfrsf19	0.0551457	Predicted	Kim-Marcotte-2008
Cd27	Tnfrsf11a	0.0507892	Predicted	Kim-Marcotte-2008
Cd27	Tnfrsf23	0.0561199	Predicted	Kim-Marcotte-2008
Cd27	Cd40	0.0454733	Predicted	Kim-Marcotte-2008
Cd27	Tnfrsf22	0.0575679	Predicted	Kim-Marcotte-2008
Cd27	Tnfrsf14	0.0510887	Predicted	Kim-Marcotte-2008
Cd27	Tnfrsf9	0.0476287	Predicted	Kim-Marcotte-2008
Cd27	Tnfrsf8	0.0535667	Predicted	Kim-Marcotte-2008
Xiap	Traf6	0.0190496	Predicted	Kim-Marcotte-2008
Ltbr	Eda2r	0.0444725	Predicted	Kim-Marcotte-2008
Ltbr	Tnfrsf26	0.0474666	Predicted	Kim-Marcotte-2008
Ltbr	Tnfrsf19	0.0452931	Predicted	Kim-Marcotte-2008
Ltbr	Tnfrsf11a	0.0423445	Predicted	Kim-Marcotte-2008
Ltbr	Tnfrsf23	0.048298	Predicted	Kim-Marcotte-2008
Ltbr	Cd40	0.0388388	Predicted	Kim-Marcotte-2008
Ltbr	Tnfrsf22	0.0512321	Predicted	Kim-Marcotte-2008
Ltbr	Tnfrsf14	0.0428644	Predicted	Kim-Marcotte-2008
Ltbr	Tnfrsf9	0.040175	Predicted	Kim-Marcotte-2008
Ltbr	Tnfrsf8	0.0460492	Predicted	Kim-Marcotte-2008
Ltbr	Cd27	0.0484029	Predicted	Kim-Marcotte-2008
Tnfrsf19	Edar	0.0133152	Predicted	Conservation profile-Inparanoid
Tnfrsf11a	Eda2r	0.0110454	Predicted	Conservation profile-Inparanoid
Tnfrsf22	Tnfrsf23	0.00969345	Predicted	Conservation profile-Inparanoid
Traf6	Eda2r	0.16619	Predicted	I2D-INNATEDB-Human2Mouse
Tnfrsf11a	Traf6	0.0588929	Predicted	I2D-INNATEDB-Human2Mouse
Cd40	Traf6	0.0126227	Predicted	I2D-INNATEDB-Human2Mouse
Xiap	Traf6	0.00481028	Predicted	I2D-INNATEDB-Human2Mouse
Tnfrsf11a	Traf6	0.261648	Predicted	I2D-BIND-Human2Mouse
C1qb	Eda2r	0.573959	Predicted	I2D-BioGRID-Human2Mouse
Traf6	Eda2r	0.0352972	Predicted	I2D-BioGRID-Human2Mouse
Tnfrsf11a	Traf6	0.0358548	Predicted	I2D-BioGRID-Human2Mouse
Cd40	Traf6	0.00803951	Predicted	I2D-BioGRID-Human2Mouse
Xiap	Traf6	0.00328329	Predicted	I2D-BioGRID-Human2Mouse
Traf6	Eda2r	0.0593791	Predicted	I2D-HPRD-Human2Mouse
Tnfrsf19	Traf6	0.0617751	Predicted	I2D-HPRD-Human2Mouse
Tnfrsf11a	Traf6	0.0273777	Predicted	I2D-HPRD-Human2Mouse
Cd40	Traf6	0.015947	Predicted	I2D-HPRD-Human2Mouse
Xiap	Traf6	0.0124564	Predicted	I2D-HPRD-Human2Mouse
Traf6	Eda2r	0.00365861	Predicted	Guan-Troyanskaya-2008 MouseNET
Traf6	Edar	0.0139263	Predicted	Guan-Troyanskaya-2008 MouseNET
Tnfrsf19	Traf6	0.0017673	Predicted	Guan-Troyanskaya-2008 MouseNET
Tnfrsf11a	Traf6	0.0209203	Predicted	Guan-Troyanskaya-2008 MouseNET
Cd40	Traf6	0.00411353	Predicted	Guan-Troyanskaya-2008 MouseNET
Tnfrsf22	Tnfrsf23	0.036408	Predicted	Guan-Troyanskaya-2008 MouseNET
Tnfrsf14	Traf6	0.000583342	Predicted	Guan-Troyanskaya-2008 MouseNET
Tnfrsf9	Cd40	0.00121084	Predicted	Guan-Troyanskaya-2008 MouseNET
Tnfrsf8	Traf6	0.000734195	Predicted	Guan-Troyanskaya-2008 MouseNET
Tnfrsf8	Cd40	0.00182452	Predicted	Guan-Troyanskaya-2008 MouseNET
Tnfrsf8	Tnfrsf14	0.00207762	Predicted	Guan-Troyanskaya-2008 MouseNET
Tnfrsf8	Tnfrsf9	0.00156584	Predicted	Guan-Troyanskaya-2008 MouseNET
Pdlim3	Sema3b	0.0059483	Predicted	Guan-Troyanskaya-2008 MouseNET
Mknk2	Sema3b	0.00416506	Predicted	Guan-Troyanskaya-2008 MouseNET
Mknk2	Pdlim3	0.00347216	Predicted	Guan-Troyanskaya-2008 MouseNET
Acan	Eda2r	0.00492673	Predicted	Guan-Troyanskaya-2008 MouseNET
Acan	Sema3b	0.00404785	Predicted	Guan-Troyanskaya-2008 MouseNET
Acan	Pdlim3	0.00328365	Predicted	Guan-Troyanskaya-2008 MouseNET
Acan	Mknk2	0.00198229	Predicted	Guan-Troyanskaya-2008 MouseNET
Xiap	Eda2r	0.00531343	Predicted	Guan-Troyanskaya-2008 MouseNET
Xiap	Traf6	0.00290535	Predicted	Guan-Troyanskaya-2008 MouseNET
Xiap	Sema3b	0.00361502	Predicted	Guan-Troyanskaya-2008 MouseNET
Xiap	Pdlim3	0.00391895	Predicted	Guan-Troyanskaya-2008 MouseNET
Xiap	Acan	0.00282215	Predicted	Guan-Troyanskaya-2008 MouseNET
Gpr82	Eda2r	0.00811325	Predicted	Guan-Troyanskaya-2008 MouseNET
Ltbr	Traf6	0.000409666	Predicted	Guan-Troyanskaya-2008 MouseNET
Ltbr	Cd40	0.00106133	Predicted	Guan-Troyanskaya-2008 MouseNET
Ltbr	Tnfrsf14	0.00204402	Predicted	Guan-Troyanskaya-2008 MouseNET
Ltbr	Tnfrsf9	0.00114156	Predicted	Guan-Troyanskaya-2008 MouseNET
Ltbr	Tnfrsf8	0.00145003	Predicted	Guan-Troyanskaya-2008 MouseNET
C1qb	Eda2r	0.458451	Predicted	I2D-IntAct-Human2Mouse
Traf6	Eda2r	0.0146487	Predicted	I2D-IntAct-Human2Mouse
Tnfrsf11a	Traf6	0.021923	Predicted	I2D-IntAct-Human2Mouse
Cd40	Traf6	0.0061459	Predicted	I2D-IntAct-Human2Mouse
Xiap	Traf6	0.00341826	Predicted	I2D-IntAct-Human2Mouse
Tnfrsf26	Eda2r	0.0559433	Shared protein domains	INTERPRO
Tnfrsf19	Eda2r	0.0559431	Shared protein domains	INTERPRO
Tnfrsf19	Tnfrsf26	0.0559433	Shared protein domains	INTERPRO
Tnfrsf11a	Eda2r	0.0533808	Shared protein domains	INTERPRO
Tnfrsf11a	Tnfrsf26	0.0533809	Shared protein domains	INTERPRO
Tnfrsf11a	Tnfrsf19	0.0533808	Shared protein domains	INTERPRO
Tnfrsf23	Eda2r	0.0559433	Shared protein domains	INTERPRO
Tnfrsf23	Tnfrsf26	0.0559434	Shared protein domains	INTERPRO
Tnfrsf23	Tnfrsf19	0.0559433	Shared protein domains	INTERPRO
Tnfrsf23	Tnfrsf11a	0.0533809	Shared protein domains	INTERPRO
Cd40	Eda2r	0.0559431	Shared protein domains	INTERPRO
Cd40	Tnfrsf26	0.0559433	Shared protein domains	INTERPRO
Cd40	Tnfrsf19	0.0559431	Shared protein domains	INTERPRO
Cd40	Tnfrsf11a	0.0533808	Shared protein domains	INTERPRO
Cd40	Tnfrsf23	0.0559433	Shared protein domains	INTERPRO
Tnfrsf22	Eda2r	0.029125	Shared protein domains	INTERPRO
Tnfrsf22	Tnfrsf26	0.0291251	Shared protein domains	INTERPRO
Tnfrsf22	Tnfrsf19	0.029125	Shared protein domains	INTERPRO
Tnfrsf22	Tnfrsf11a	0.027791	Shared protein domains	INTERPRO
Tnfrsf22	Tnfrsf23	0.0291251	Shared protein domains	INTERPRO
Tnfrsf22	Cd40	0.029125	Shared protein domains	INTERPRO
Tnfrsf14	Eda2r	0.0559431	Shared protein domains	INTERPRO
Tnfrsf14	Tnfrsf26	0.0559433	Shared protein domains	INTERPRO
Tnfrsf14	Tnfrsf19	0.0559431	Shared protein domains	INTERPRO
Tnfrsf14	Tnfrsf11a	0.0533808	Shared protein domains	INTERPRO
Tnfrsf14	Tnfrsf23	0.0559433	Shared protein domains	INTERPRO
Tnfrsf14	Cd40	0.0559431	Shared protein domains	INTERPRO
Tnfrsf14	Tnfrsf22	0.029125	Shared protein domains	INTERPRO
Tnfrsf9	Eda2r	0.0559431	Shared protein domains	INTERPRO
Tnfrsf9	Tnfrsf26	0.0559433	Shared protein domains	INTERPRO
Tnfrsf9	Tnfrsf19	0.0559431	Shared protein domains	INTERPRO
Tnfrsf9	Tnfrsf11a	0.0533808	Shared protein domains	INTERPRO
Tnfrsf9	Tnfrsf23	0.0559433	Shared protein domains	INTERPRO
Tnfrsf9	Cd40	0.0559431	Shared protein domains	INTERPRO
Tnfrsf9	Tnfrsf22	0.029125	Shared protein domains	INTERPRO
Tnfrsf9	Tnfrsf14	0.0559431	Shared protein domains	INTERPRO
Tnfrsf8	Eda2r	0.0559431	Shared protein domains	INTERPRO
Tnfrsf8	Tnfrsf26	0.0559433	Shared protein domains	INTERPRO
Tnfrsf8	Tnfrsf19	0.0559431	Shared protein domains	INTERPRO
Tnfrsf8	Tnfrsf11a	0.0533808	Shared protein domains	INTERPRO
Tnfrsf8	Tnfrsf23	0.0559433	Shared protein domains	INTERPRO
Tnfrsf8	Cd40	0.0559431	Shared protein domains	INTERPRO
Tnfrsf8	Tnfrsf22	0.029125	Shared protein domains	INTERPRO
Tnfrsf8	Tnfrsf14	0.0559431	Shared protein domains	INTERPRO
Tnfrsf8	Tnfrsf9	0.0559431	Shared protein domains	INTERPRO
Cd27	Eda2r	0.0559431	Shared protein domains	INTERPRO
Cd27	Tnfrsf26	0.0559433	Shared protein domains	INTERPRO
Cd27	Tnfrsf19	0.0559431	Shared protein domains	INTERPRO
Cd27	Tnfrsf11a	0.0533808	Shared protein domains	INTERPRO
Cd27	Tnfrsf23	0.0559433	Shared protein domains	INTERPRO
Cd27	Cd40	0.0559431	Shared protein domains	INTERPRO
Cd27	Tnfrsf22	0.029125	Shared protein domains	INTERPRO
Cd27	Tnfrsf14	0.0559431	Shared protein domains	INTERPRO
Cd27	Tnfrsf9	0.0559431	Shared protein domains	INTERPRO
Cd27	Tnfrsf8	0.0559431	Shared protein domains	INTERPRO
Ltbr	Eda2r	0.0559431	Shared protein domains	INTERPRO
Ltbr	Tnfrsf26	0.0559433	Shared protein domains	INTERPRO
Ltbr	Tnfrsf19	0.0559431	Shared protein domains	INTERPRO
Ltbr	Tnfrsf11a	0.0533808	Shared protein domains	INTERPRO
Ltbr	Tnfrsf23	0.0559433	Shared protein domains	INTERPRO
Ltbr	Cd40	0.0559431	Shared protein domains	INTERPRO
Ltbr	Tnfrsf22	0.029125	Shared protein domains	INTERPRO
Ltbr	Tnfrsf14	0.0559431	Shared protein domains	INTERPRO
Ltbr	Tnfrsf9	0.0559431	Shared protein domains	INTERPRO
Ltbr	Tnfrsf8	0.0559431	Shared protein domains	INTERPRO
Ltbr	Cd27	0.0559431	Shared protein domains	INTERPRO
Tnfrsf26	Eda2r	0.0572526	Shared protein domains	PFAM
Tnfrsf19	Eda2r	0.0572526	Shared protein domains	PFAM
Tnfrsf19	Tnfrsf26	0.0572526	Shared protein domains	PFAM
Tnfrsf11a	Eda2r	0.0572524	Shared protein domains	PFAM
Tnfrsf11a	Tnfrsf26	0.0572524	Shared protein domains	PFAM
Tnfrsf11a	Tnfrsf19	0.0572524	Shared protein domains	PFAM
Tnfrsf23	Eda2r	0.0572526	Shared protein domains	PFAM
Tnfrsf23	Tnfrsf26	0.0572526	Shared protein domains	PFAM
Tnfrsf23	Tnfrsf19	0.0572526	Shared protein domains	PFAM
Tnfrsf23	Tnfrsf11a	0.0572524	Shared protein domains	PFAM
Cd40	Eda2r	0.0572526	Shared protein domains	PFAM
Cd40	Tnfrsf26	0.0572526	Shared protein domains	PFAM
Cd40	Tnfrsf19	0.0572526	Shared protein domains	PFAM
Cd40	Tnfrsf11a	0.0572524	Shared protein domains	PFAM
Cd40	Tnfrsf23	0.0572526	Shared protein domains	PFAM
Tnfrsf22	Eda2r	0.0482932	Shared protein domains	PFAM
Tnfrsf22	Tnfrsf26	0.0482932	Shared protein domains	PFAM
Tnfrsf22	Tnfrsf19	0.0482932	Shared protein domains	PFAM
Tnfrsf22	Tnfrsf11a	0.048293	Shared protein domains	PFAM
Tnfrsf22	Tnfrsf23	0.0482932	Shared protein domains	PFAM
Tnfrsf22	Cd40	0.0482932	Shared protein domains	PFAM
Tnfrsf14	Eda2r	0.0572526	Shared protein domains	PFAM
Tnfrsf14	Tnfrsf26	0.0572526	Shared protein domains	PFAM
Tnfrsf14	Tnfrsf19	0.0572526	Shared protein domains	PFAM
Tnfrsf14	Tnfrsf11a	0.0572524	Shared protein domains	PFAM
Tnfrsf14	Tnfrsf23	0.0572526	Shared protein domains	PFAM
Tnfrsf14	Cd40	0.0572526	Shared protein domains	PFAM
Tnfrsf14	Tnfrsf22	0.0482932	Shared protein domains	PFAM
Tnfrsf9	Eda2r	0.0572526	Shared protein domains	PFAM
Tnfrsf9	Tnfrsf26	0.0572526	Shared protein domains	PFAM
Tnfrsf9	Tnfrsf19	0.0572526	Shared protein domains	PFAM
Tnfrsf9	Tnfrsf11a	0.0572524	Shared protein domains	PFAM
Tnfrsf9	Tnfrsf23	0.0572526	Shared protein domains	PFAM
Tnfrsf9	Cd40	0.0572526	Shared protein domains	PFAM
Tnfrsf9	Tnfrsf22	0.0482932	Shared protein domains	PFAM
Tnfrsf9	Tnfrsf14	0.0572526	Shared protein domains	PFAM
Tnfrsf8	Eda2r	0.0572526	Shared protein domains	PFAM
Tnfrsf8	Tnfrsf26	0.0572526	Shared protein domains	PFAM
Tnfrsf8	Tnfrsf19	0.0572526	Shared protein domains	PFAM
Tnfrsf8	Tnfrsf11a	0.0572524	Shared protein domains	PFAM
Tnfrsf8	Tnfrsf23	0.0572526	Shared protein domains	PFAM
Tnfrsf8	Cd40	0.0572526	Shared protein domains	PFAM
Tnfrsf8	Tnfrsf22	0.0482932	Shared protein domains	PFAM
Tnfrsf8	Tnfrsf14	0.0572526	Shared protein domains	PFAM
Tnfrsf8	Tnfrsf9	0.0572526	Shared protein domains	PFAM
Ltbr	Eda2r	0.0572526	Shared protein domains	PFAM
Ltbr	Tnfrsf26	0.0572526	Shared protein domains	PFAM
Ltbr	Tnfrsf19	0.0572526	Shared protein domains	PFAM
Ltbr	Tnfrsf11a	0.0572524	Shared protein domains	PFAM
Ltbr	Tnfrsf23	0.0572526	Shared protein domains	PFAM
Ltbr	Cd40	0.0572526	Shared protein domains	PFAM
Ltbr	Tnfrsf22	0.0482932	Shared protein domains	PFAM
Ltbr	Tnfrsf14	0.0572526	Shared protein domains	PFAM
Ltbr	Tnfrsf9	0.0572526	Shared protein domains	PFAM
Ltbr	Tnfrsf8	0.0572526	Shared protein domains	PFAM
Figure 6C
	Genes	Log2FC Bulk Bone	Log2FC osteoblast cell culture
1	Pdlim3	0.886936	1.21967
2	Eda2r	0.706144	1.82326
3	Sema3b	0.618291	0.337029
4	Gpr82	0.540033	-4.64439
5	Tnfrsf19	0.504633	-4.44422
6	Acan	0.250735	-2.82061
7	Mknk2	0.0779867	-0.272403
8	Tnfrsf22	0.0264973	1.77667
9	Cd40	0.0111382	-4.37952
10	Tnfrsf23	0.00534226	2.21309
11	Tnfrsf11a	-0.013757	-9.10401
12	Ltbr	-0.0797251	-0.0509008
13	Edar	-0.116453	-2.40631
14	Tnfrsf14	-0.165024	-2.33358
15	Cd27	-0.169576	0.240167
16	Traf6	-0.264422	-0.586607
17	Xiap	-0.288438	-0.516019
18	Tnfrsf26	-0.507588	-0.498277
19	Tnfrsf8	-0.556348	-1.43941
20	Tnfrsf9	-0.597126	3.13719
21	C1qb	-0.63942	-13.4041
Figure 6E
p16INK4a positive osteblasts
	wt45	sod45	wt110	sod110
1	9.71469	30.3941	18.4875	45.3177
2	10.7974	27.8039	24.4424	46.9979
3	16.5665	35.9257	22.9011	37.9998

## Sheet: Figure 7
Figure 7A
ID1
	WT	WT/B	SOD	SOD/B
1	116.59	83.51	51.95	80.68
2	83.41	102.69	40.41	51.73
3	74.15	90.48	84.55	64.93
4	112.43	83.55	36.69	156.53
5	113.42	128.65	26.66	124.35
6	81.95	124.68	23.82	116.79
7	147.52	133.03	91.49	176.97
8	70.53	142.81	66.46	84.67
Figure 7B
Runx2	WT	WT/B	SOD	SOD/B
1	128.579	91.073	178.525	176.993
2	107.644	67.2218	99.5277	41.9939
3	67.9782	61.4078	71.3348	98.056
4	127.304	88.5471	67.1313	38.5722
5	68.4949	46.9587	54.4699	106.02
6		70.7725	130.282	40.8772
Figure 7C
Alpl	WT	WT/B	SOD	SOD/B
1	92.4571	115.247	222.184	178.015
2	71.5951	146.904	176.708	84.9613
3	135.948	118.424	79.5679	203.581
4	77.0098	183.005	354.546	220.473
5	115.612	263.182	601.269	420.609
6	107.378	284.11	513.471	144.119
Figure 7D
p-eif2a
	WT	WT/B	SOD	SOD/B
1	107.01	83.47	136.86	148.13
2	127.22	128.11	140.75	162.5
3	65.77	116.12	125.88	141.02
4	109.4	115.09	301.9	141.6
5	65.26	161.89	236.73	81.91
Figure 7E
IREa
	WT	WT/B	SOD	SOD/B
1	114.12	86.09	16.82	30.98
2	100.6	77.56	26.56	48.11
3	85.28	131.32	59.06	60.02
4	76.62	80.37	63.39	47.3
5	105.36	97.22	31.79	34.4

## Sheet: Supp. Figure1
Supp. Figure 1A
CTX-I (ng/ml)
	WT p45	SOD p45	WT p110	SOD p110
1	110.7	101.08	141.537	127.012
2	101.08	108.235	105.516	117.359
3	107.956	96.2916	107.845	123.702
4	119.555	97.9495	101.298	98.7017
5	105.737	105.847	107.344	105.903
6	125.885	115.866	102.441	119.381
7	132.225	97.5206	110.981	125.589
8	101.787	61.6613	110.643	101.624
9	126.656			106.124
10	100.538			113.356
11				111.094
12				122.352
13				109.353
14				135.686
15				128.442
Supp. Figure 1B
PINP (ng/ml)
	WT p45	SOD p45	WT p110	SOD p110
1	35.5437	18.6745	172.246	126.24
2	29.3853	43.1668	83.6715	116.095
3	43.1265	34.8257	63.1634	158.914
4	44.2989	34.7503	85.2953	116.325
5	34.8633	36.4571	93.4296	84.1777
6	55.9542	37.0315	64.3096	125.412
7	40.5748	22.8074	65.6483	195.129
8	28.778	20.0818	57.7616	118.224
9	46.0968			87.1359
10	46.6324			92.5354
11				104.194
12				224.76
13				78.6719
14				258.12
15				14.3751
Supp. Figure 1D
Number of Osteoclasts
	WT p45	SOD p45	WT p110	SOD p110
1	19.375	39.625	35.625	56.5
2	9.125	22.5	49.25	53.75
3	11	41.875	20.375	34.75
4	13.25		27.5	46.375

## Sheet: Supp. Figure2
Supp. Fig2A
GO Term	"-log10()"	Regulation
negative regulation of canonical Wnt signaling pathway	1.86012	down-regulated
Wnt signaling pathway	3.90309	up-regulated
PI3K-Akt signaling pathway	6.69897	up-regulated
Supp. Fig2B
Z Scores
Gene	WT1	WT2	WT3	SOD1-1	SOD1-2	SOD1-3	SOD1-4	SOD1-5	SOD1-6
Slc9a3r1	1.3087	1.40049	1.27594	-0.514613	-0.807427	-0.706579	-0.714679	-0.626528	-0.6153
Apoe	1.31919	1.33119	1.34927	-0.667803	-0.653677	-0.678748	-0.65376	-0.686124	-0.659544
Ccdc88c	0.939223	1.75287	1.02665	-0.500292	-0.0551146	-0.797124	-0.404767	-1.06755	-0.893893
Dab2	1.4012	1.30323	1.28728	-0.669707	-0.744445	-0.599147	-0.743408	-0.571861	-0.663147
Gpc3	0.735091	1.1062	1.72601	-0.457637	0.217086	-0.925907	-0.431404	-0.891106	-1.07834
Mdk	1.0232	1.40057	1.47043	-0.353265	-0.939505	-0.67732	-0.883549	-0.663497	-0.377068
Mapk14	1.40894	1.33686	1.24336	-0.707789	-0.628945	-0.621387	-0.663584	-0.574716	-0.792743
Mcc	1.03013	1.08476	1.13708	-0.864153	0.36135	-1.20259	0.416379	-1.13256	-0.830396
Nkd1	0.980951	1.47196	1.45726	-0.734945	-0.842882	-0.341304	-0.811002	-0.475084	-0.704952
Notch1	0.941779	1.55952	0.761186	-1.10804	0.332646	-0.962913	0.282289	-0.653661	-1.15281
Park2	1.17638	1.12102	1.32802	-0.144362	-1.06137	-0.0778017	-1.30437	-0.837182	-0.200333
Prickle1	0.668457	1.25032	1.31078	-1.3457	0.411874	-0.502955	0.0703876	-0.545867	-1.3173
Ptpro	1.50202	1.39292	1.08111	-0.659733	-0.668008	-0.659117	-0.666121	-0.659272	-0.663801
Sostdc1	1.4546	0.981746	1.48812	-0.803005	-0.561097	-0.803005	-0.500984	-0.45337	-0.803005
Sfrp1	1.58931	1.09673	1.25152	-0.755321	-0.492396	-0.753343	-0.422768	-0.763339	-0.750387
Sfrp2	1.39754	1.25587	1.34397	-0.661048	-0.665218	-0.674849	-0.660793	-0.675075	-0.660396
Sfrp5	1.19377	0.383362	2.03111	-0.667867	-0.268908	-0.667867	-0.667867	-0.667867	-0.667867
Tcf7l2	1.33761	0.930128	1.41979	-0.79374	0.0950598	-0.97968	-0.163317	-0.9423	-0.903556
Tle4	1.51054	1.31087	0.992393	-0.200166	-0.862687	-0.95198	-0.777813	-0.825308	-0.195848
Tmem131l	1.42569	1.45187	1.07071	-0.787806	-0.799826	-0.472203	-0.69959	-0.464825	-0.724027
Tmem170b	1.45487	1.35959	1.14134	-0.483983	-0.822292	-0.77086	-0.762781	-0.665502	-0.450385
Tpbgl	1.33762	1.5244	1.11431	-0.64545	-0.580798	-0.70329	-0.682118	-0.670732	-0.693947
Apc2	-1.04882	-0.926603	-1.26619	0.671248	-0.100788	0.933538	-0.603639	1.19088	1.15037
Cd44	-1.14686	-1.15624	-1.15168	0.935237	-0.184264	0.86213	-0.284204	1.18355	0.942338
Cxxc4	-0.921853	-0.805172	-0.842844	1.5919	-0.0335593	-0.28861	-0.705369	0.426404	1.5791
Ddit3	-1.20955	-1.14456	-1.15526	0.889912	-0.0431481	0.771264	-0.00678289	0.356536	1.54159
Grk5	-1.08797	-1.12743	-1.19734	1.1774	-0.204868	0.538429	-0.219384	0.84189	1.27928
Mark1	-1.288	-1.23887	-1.26975	0.864207	0.504041	0.488904	0.19413	0.429219	1.31611
Ndrg2	-0.815707	-0.758393	-0.904515	1.56511	-0.670952	0.543752	-0.67901	0.224978	1.49474
Wif1	-0.806993	-0.639787	-0.721171	-0.737876	0.265306	2.06021	0.610252	0.755482	-0.78542
Amotl1	-1.04391	-0.994022	-1.04439	0.8079	-0.45399	0.983416	-0.507759	1.45061	0.802144
Cpe	-1.07038	-1.08644	-1.05429	1.10733	-0.363653	0.839374	-0.440128	0.745105	1.32308
Ccnd1	-0.871988	-0.889083	-0.918688	1.09856	-0.748456	0.921281	-0.770635	1.19314	0.985874
Dkk2	-0.977538	-1.27574	-0.975616	1.22114	-0.00706833	0.733466	-0.588737	0.522339	1.34775
Dvl1	-1.01977	-1.06573	-1.02772	1.08963	-0.426207	0.885719	-0.572205	1.01635	1.11993
Fgf10	-0.905492	-0.921263	-0.933484	1.50442	-0.103368	0.0120907	-0.253842	-0.158675	1.75962
Fzd10	-0.766028	-0.766028	-0.766028	2.01172	-0.527317	0.0766245	-0.766028	0.441518	1.06157
Fzd6	-1.30293	-1.30346	-1.38319	0.526988	0.783917	0.618583	0.701925	0.668928	0.689252
Fzd7	-1.09526	-0.988865	-1.04785	1.50029	0.125582	-0.13856	0.1086	-0.0216345	1.55771
Gpc4	-0.896548	-0.904689	-0.890023	1.45208	-0.621819	0.454326	-0.686968	0.714856	1.37879
Lgr6	-0.563136	-0.559378	-0.557461	-0.353018	-0.545231	1.53083	-0.551325	1.96382	-0.365107
Lrp5	-1.29028	-1.01537	-1.22175	0.774124	0.021927	0.958874	-0.268775	1.28213	0.759115
Lef1	-0.864556	-0.810335	-0.864556	0.684834	-0.735945	0.663902	-0.703986	0.845571	1.78507
Nkd2	-1.03224	-0.990235	-0.9954	-0.525257	0.863414	1.5166	0.302806	1.19823	-0.337923
Notum	-0.799233	-0.759495	-0.694681	-0.423392	-0.455509	2.21746	-0.175538	0.976854	0.113536
Pitx2	-0.634199	-0.547669	-0.523118	1.72607	-0.5521	-0.440991	-0.634199	-0.15956	1.76577
Pkd1	-1.25002	-0.922704	-1.22578	-0.344042	1.29479	0.410327	0.976612	1.07991	-0.0190969
Pkd2	-1.1174	-1.04657	-1.11781	0.392921	-0.146505	1.43807	-0.240922	1.37469	0.463527
Prkaa2	-0.842486	-0.973341	-0.923681	1.36438	-0.667651	0.533147	-0.62458	0.727568	1.40665
Tle1	-1.12212	-0.995326	-1.06397	-0.175832	0.222852	1.58086	0.297953	1.38983	-0.134245
Vax2	-0.853802	-0.861658	-0.957004	1.59817	-0.339839	-0.0728863	-0.141684	-0.0776539	1.70636
Wnt10a	-1.14582	-0.858674	-1.06328	1.14359	-0.563693	0.402131	-0.188346	0.683871	1.59022
Wnt10b	-0.888372	-0.924636	-0.938081	1.05703	-0.731605	1.0516	-0.716856	0.951729	1.13919
Wnt11	-0.695236	-0.73361	-0.706747	0.252272	-0.847717	1.55735	-0.868367	1.48595	0.556103
Wnt3	-0.603416	-0.603416	-0.603416	1.57693	-0.603416	-0.134906	-0.603416	-0.315678	1.89074
Wnt7a	-0.531691	-0.531691	-0.531691	1.85574	-0.531691	-0.433975	-0.42801	-0.531691	1.6647
Wnt9a	-1.15815	-1.09549	-1.02834	0.226661	1.40539	-0.091211	1.4223	-0.223027	0.541855
Epha2	-1.29582	-1.24153	-1.20312	0.974812	0.190628	0.447261	0.0602256	0.987143	1.08039
Flt1	-0.567198	-0.586098	-0.615856	1.61903	-0.3099	-0.577988	-0.270776	-0.565104	1.87389
Flt4	-0.963884	-0.956393	-0.94001	1.34533	-0.609666	0.514117	-0.582033	0.890939	1.3016
Artn	-0.909761	-0.802352	-1.10046	1.40787	-0.727357	0.559851	-0.182906	1.55553	0.199579
Bdnf	-0.979183	-0.998258	-0.985265	1.17288	-0.549738	1.00001	-0.645943	0.93065	1.05484
F2r	-0.85477	-0.816474	-0.811742	1.70827	-0.118003	-0.270411	-0.196811	-0.313791	1.67374
Col4a1	-1.11944	-0.991295	-0.980497	1.12449	0.885189	-0.634389	0.901095	-0.369867	1.18472
Col4a2	-1.2375	-1.05016	-1.07624	1.15702	0.893406	-0.453598	0.827984	-0.138048	1.07714
Col4a3	-0.845682	-0.676171	-0.79212	0.58896	-0.558373	1.57979	-0.702588	1.58725	-0.181065
Col4a5	-1.20144	-1.18839	-1.21983	1.27396	0.173747	0.250495	0.19405	0.396115	1.3213
Col4a6	-0.556287	-0.560877	-0.572049	1.7019	-0.514799	-0.427022	-0.502204	-0.38622	1.81756
Csf1	-0.954425	-0.967024	-0.94593	1.35596	-0.556528	0.593867	-0.648049	0.853164	1.26896
Ccnd1	-0.871988	-0.889083	-0.918688	1.09856	-0.748456	0.921281	-0.770635	1.19314	0.985874
Ccnd2	-1.06767	-1.11441	-1.10035	0.89977	-0.353692	0.943355	-0.369977	1.31245	0.850518
Cdk6	-1.03237	-1.00134	-1.01939	1.06851	-0.48589	0.547918	-0.502195	1.31832	1.10643
Efna3	-1.17879	-1.20089	-1.12417	1.29213	0.442582	0.214656	0.0715754	0.0749849	1.40793
Efna5	-1.19385	-1.26247	-1.01043	-0.107338	0.966529	0.77509	1.29893	0.807086	-0.273545
Ereg	-1.03553	-1.03772	-1.00691	0.89769	-0.469903	1.15217	-0.540315	1.25372	0.786793
Fgf1	-0.702488	-0.771923	-0.76892	1.65272	-0.62311	0.00131927	-0.516665	0.0166301	1.71243
Fgf10	-0.905492	-0.921263	-0.933484	1.50442	-0.103368	0.0120907	-0.253842	-0.158675	1.75962
Fgf16	-0.554893	-0.554893	-0.554893	1.63053	-0.554893	-0.399909	-0.541737	-0.349295	1.87998
Fgf2	-1.01254	-1.00519	-1.0388	1.09394	-0.489984	0.984576	-0.590084	0.948397	1.10969
Fgf22	-0.589704	-1.16088	-1.42454	1.20416	-0.448522	1.07905	-0.308958	0.869818	0.77958
Fgfr1	-1.33315	-1.16361	-1.29019	0.824096	0.161853	0.763634	0.1442	1.17335	0.719813
Fn1	-1.04502	-0.955029	-0.987795	0.118302	-0.207322	1.25779	-0.197406	1.81726	0.199226
Gdnf	-1.13302	-1.08969	-1.03765	1.26079	-0.310324	0.314259	-0.207994	0.788615	1.41502
Ghr	-0.985661	-0.922428	-0.943889	1.11157	-0.695982	0.89525	-0.630637	1.01803	1.15375
Gnb4	-0.875719	-0.881332	-0.884893	-0.040361	-0.295643	1.53062	-0.409606	1.74994	0.106998
Gng4	-0.929089	-1.31106	-1.32277	-0.297188	1.06174	1.09734	0.704327	0.85587	0.140839
Hsp90aa1	-0.966825	-1.01819	-0.930463	1.51235	-0.47925	0.463867	-0.513609	0.578509	1.35361
Igf1r	-1.24277	-1.15212	-1.14582	0.860882	-0.0717363	0.789963	-0.180065	1.31488	0.82679
Itga3	-0.744583	-0.69599	-0.649985	0.371209	-0.88243	1.16314	-0.884191	1.78982	0.533012
Itga7	-0.715125	-0.706039	-0.685548	1.58414	-0.679209	0.0628166	-0.74796	0.167035	1.71989
Itga8	-0.771975	-0.78055	-0.785979	-0.499621	1.85711	-0.101782	1.5374	-0.202065	-0.252536
Itgb1	-0.985744	-0.967027	-0.93924	1.21525	-0.629554	0.661242	-0.601574	1.03678	1.20987
Itgb6	-0.762328	-0.787661	-0.728898	1.56088	-0.765945	0.157763	-0.760549	0.561928	1.52481
Itgb7	-0.918952	-0.812771	-0.951355	-0.549386	0.124803	0.900074	1.11717	1.6897	-0.599291
Il2rb	-0.744601	-0.992095	-1.0671	0.589833	-0.854212	1.45604	-0.348341	1.1826	0.777872
Il6	-1.23248	-1.21842	-1.19938	-0.139614	1.32573	0.780706	0.906831	0.54234	0.234293
Il7	-0.794995	-0.865019	-0.740046	1.30517	-0.897353	1.09026	-0.883527	0.896892	0.888617
Kitl	-0.729819	-0.731237	-0.74382	1.60956	-0.706125	0.134752	-0.700549	0.213247	1.65399
Lamb1	-1.44548	-1.24222	-1.28208	0.806938	0.776579	0.435393	0.661694	0.570072	0.719111
Lama2	-1.03061	-0.956892	-0.994133	1.44801	0.0317982	-0.216017	0.00636231	0.0116797	1.6998
Lamc2	-0.762564	-0.868056	-0.841755	1.73609	-0.352311	-0.110942	-0.299889	-0.142451	1.64188
Lpar1	-0.900494	-0.935911	-0.930563	0.973533	-0.670791	1.1111	-0.747172	1.20994	0.890355
Mtor	-1.11619	-0.900235	-1.24544	0.519609	-0.115498	1.20517	-0.255757	1.57487	0.333465
Magi2	-1.19773	-1.032	-1.0627	0.808632	-0.36448	1.17168	-0.296086	1.28477	0.687919
Met	-0.913242	-0.84972	-0.91342	1.39012	-0.608968	0.33606	-0.614138	0.609884	1.56342
Ngf	-0.776029	-0.768096	-0.75913	1.72327	-0.619658	0.180895	-0.666812	0.142789	1.54278
Ntf3	-0.488566	-0.512061	-0.506568	1.73163	-0.531419	-0.488194	-0.508488	-0.491599	1.79527
Ntf5	-1.07333	-1.19861	-1.47883	0.731654	1.01248	0.21881	1.15923	0.121036	0.507563
Nrtn	-0.689066	-0.747625	-0.72404	1.68581	-0.580654	0.501941	-0.930544	0.0197136	1.46446
Nr4a1	-1.17569	-1.1083	-1.24578	1.28666	0.204186	0.252108	0.15826	0.211969	1.41659
Pik3cb	-0.804626	-0.671828	-0.905095	1.27825	-0.898357	0.798591	-0.893908	0.995623	1.10135
Pdgfrb	-1.21013	-0.920912	-0.973205	-0.275472	1.62973	0.241984	1.25079	0.548349	-0.291129
Pdgfa	-1.20679	-1.20142	-1.10083	0.89444	-0.0933676	1.17425	-0.184833	1.16745	0.5511
Pdgfd	-0.807332	-0.900022	-0.86902	1.49995	0.336948	-0.490734	0.284961	-0.67864	1.62389
Prkaa2	-0.842486	-0.973341	-0.923681	1.36438	-0.667651	0.533147	-0.62458	0.727568	1.40665
Ppp2r2b	-0.740372	-0.740372	-0.740372	0.328833	-0.349864	1.09763	-0.740372	2.08167	-0.196777
Ppp2r2c	-0.933406	-0.937431	-0.975115	1.1296	-0.546068	1.42291	-0.707283	0.730186	0.816612
Spp1	-0.791211	-0.776686	-0.787459	0.192296	-0.641689	1.61934	-0.640668	1.62082	0.205255
Sgk1	-1.18606	-1.17209	-1.17673	0.935521	-0.107357	0.871398	-0.231069	1.02042	1.04597
Tnc	-1.10522	-0.932444	-1.00735	1.35104	0.533682	-0.465001	0.445522	-0.324852	1.50463
Tnr	-0.646708	-0.917605	-0.692246	-0.0213234	-0.471692	0.944693	-0.903017	1.92987	0.778028
Tnxb	-0.53847	-0.521918	-0.514999	1.87519	-0.537026	-0.489414	-0.568318	-0.344171	1.63913
Akt3	-1.03778	-0.958753	-1.10285	0.542072	-0.342362	1.23137	-0.485884	1.46687	0.687323
Mdm2	-0.990798	-1.04551	-1.05385	1.20855	-0.400463	0.682852	-0.513135	0.714799	1.39755
Tgfa	-0.909647	-0.685765	-0.757067	1.58668	-0.777485	0.782404	-0.901526	0.514676	1.14773
